# Supplementary material for: Improving prediction and assessment of global fires using multilayer neural networks
Source: Sci Rep. 2021 Feb 8;11:3295. doi: 10.1038/s41598-021-81233-4 (PMC7870964; doi:10.1038/s41598-021-81233-4)
Supplement: Supplementary file 3 — Supplementary material 3 [file 41598_2021_81233_MOESM3_ESM.xlsx]

## Sheet: All Models
	Versions meaning:
	v5 - Normal neural network training, where non-vegetated fraction is included. Thus cropland fraction (ftmap11) is always included indirectly as all other types sum to 1
	v6 - Neural network training where non-vegetated fraction is EXCLUDED, and cropland fraction is either included or excluded.
	v7 - Neural network training as in v6, but with dynamic vegetation fractions from the MCD12C1 dataset.
	Legend:
	Minimal models
	best among models including temperature
	Model with a performance drop of < 2.5 compared to the best model
	Model with a performance drop of < 5 but > 2.5 compared to the best model
	best among models including VPD
		Performance metrics										Variables included
Version	Model name and region	r_T	r_IA	r_S	BA	LT	r_An	r_LT	r_BA	P (without An)	P	TS	CLD	VP	PR	GPP	G-m1	G-l1	POP	RD	CROP	% Drop	# Vars	comments
7	NHAF_mod84.6_pr_cld_pop	0.869649	0.77469	0.875459	151.943	-1.59939	0.531803	0.38726	0.981958	0.908215	0.880745	0	1	0	1	0	0	0	1	0	0	0	3	v7 includes dynamic cdrop fraction
7	NHAF_mod85.6_pr_cld_pop_ftmap11	0.865877	0.756672	0.877659	148.88	-1.47907	0.518313	0.358129	0.997523	0.901839	0.874773	0	1	0	1	0	0	0	1	0	1	-0.597232	4
5.1	NHAF_mod84.5.1_pr_cld_pop	0.867916	0.744436	0.922948	153.701	-1.49785	0.426739	0.362675	0.970175	0.899018	0.861464	0	1	0	1	0	0	0	1	0	1	-1.92815	4
5	NHAF_mod84.5_pr_cld_pop	0.872585	0.725828	0.92541	150.798	-1.50575	0.442142	0.364589	0.989631	0.892664	0.859266	0	1	0	1	0	0	0	1	0	1	-2.1479	4
5	NHAF_mod86.5_pr_cld_pop_rdtot	0.876296	0.705262	0.926829	149.838	-1.33609	0.480034	0.323508	0.996062	0.885334	0.858742	0	1	0	1	0	0	0	1	1	1	-2.20029	5
5	NHAF_mod14.5_vp_pop_rdtot	0.78259	0.816225	0.898188	148.363	-1.42936	0.190414	0.346091	0.994058	0.917028	0.837193	0	0	1	0	0	0	0	1	1	1	-4.35517	4
5	NHAF_mod116.5_pr_ts_cld_pop	0.933785	0.630248	0.919313	151.627	-1.02241	0.371946	0.247557	0.984076	0.85883	0.827476	1	1	0	1	0	0	0	1	0	1	-5.32692	5
5	NHAF_mod124.5_pr_ts_cld_vp_pop	0.951087	0.516645	0.917779	149.255	-0.94386	0.383066	0.228538	0.999967	0.816417	0.796569	1	1	1	1	0	0	0	1	0	1	-8.41757	6
5	NHAF_mod80.5_pr_cld	0.868872	0.484969	0.913151	149.999	-0.587309	0.458663	0.142206	0.994979	0.803078	0.792422	0	1	0	1	0	0	0	0	0	1	-8.83231	3
5	NHAF_mod88.5_pr_cld_vp	0.888633	0.375618	0.906114	149.339	-0.447571	0.410374	0.108371	0.999401	0.762406	0.754523	0	1	1	1	0	0	0	0	0	1	-12.6222	4
5	NHAF_mod112.5_pr_ts_cld	0.938466	0.33345	0.90034	147.892	-0.36912	0.34521	0.0893754	0.990902	0.747092	0.736626	1	1	0	1	0	0	0	0	0	1	-14.4119	4
5	NHAF_mod212.5_gppl1_pr_cld_pop	0.874772	0.0651465	0.935213	145.533	0.321011	0.472678	-0.0777266	0.975097	0.645624	0.655654	0	1	0	1	0	0	1	1	0	1	-22.5091	5
5	NHAF_mod208.5_gppm1s_pr_cld	0.87257	0.000329515	0.922603	148.934	0.458071	0.485681	-0.110913	0.997885	0.621111	0.634105	0	1	0	1	0	1	0	0	0	1	-24.664	4
5	NHAF_mod336.5_gpp_pr_cld	0.925954	-0.271788	0.904134	147.209	0.949807	0.39641	-0.229977	0.986326	0.518758	0.537366	0	1	0	1	1	0	0	0	0	1	-34.3379	4
6	NHAF_mod85.6_pr_cld_pop_ftmap11	0.875277	0.691551	0.92897	148.407	-1.29079	0.454588	0.31254	0.99435	0.880299	0.852238	0	1	0	1	0	0	0	1	0	1	-2.85067	4	v5 has ftmap from 0-10, +11 If ftmap is included (i.e. ftmap always included, essentially, because all fractions add up to 1)
6	NHAF_mod84.6_pr_cld_pop	0.869123	0.667864	0.919927	150.542	-1.275	0.434131	0.308718	0.991343	0.871149	0.843367	0	1	0	1	0	0	0	1	0	0	-3.73778	3	v6 has ftmap from 1-10, +11 if ftmap is included (I.e, by default, exclude bare areas AND exclude ftmap)
6.1	NHAF_mod84.6.1_pr_cld_pop	0.871207	0.673026	0.921476	147.395	-1.1977	0.43457	0.29	0.987575	0.873148	0.844852	0	1	0	1	0	0	0	1	0	0	-3.58931	3	6.1 – reads regions from regions.py
5	SHAF_mod176.5_gppl1_ts_cld	0.910929	0.324745	0.922899	180.245	0.365274	0.364688	0.830168	0.956374	0.743676	0.735231	1	1	0	0	0	0	1	0	0	1	0	4
6	SHAF_mod184.6_gppl1_ts_cld_vp	0.96106	0.246575	0.913726	174.194	-0.80152	0.188413	-0.178365	0.991408	0.714666	0.696979	1	1	1	0	0	0	1	0	0	0	-3.82527
8	SHAF_mod688.8_ltn_gppl1_ts_cld	0.9098	0.321899	0.918647	169.77	0.326296	0.362953	0.741581	0.982979	0.742656	0.734237	1	1	0	0	0	0	1	0	0	0	-0.0994255	3
5	SHAF_mod178.5_gppl1_ts_cld_rdtot	0.910707	0.274969	0.929812	174.763	0.301468	0.310248	0.685155	0.988111	0.725116	0.715424	1	1	0	0	0	0	1	0	1	1	-1.98077	5
5	SHAF_mod432.5_gpp_gppl1_ts_cld	0.971956	0.263558	0.922883	179.364	0.710899	0.312908	1.61568	0.961474	0.721124	0.712245	1	1	0	0	1	0	1	0	0	1	-2.29868	5
5	SHAF_mod180.5_gppl1_ts_cld_pop	0.90495	0.267831	0.930065	178.152	-0.0814359	0.265737	-0.185082	0.968491	0.722305	0.709615	1	1	0	0	0	0	1	1	0	1	-2.56162	5
5	SHAF_mod50.5_ts_cld_rdtot	0.909506	0.252078	0.920875	178.883	0.598841	0.309607	1.361	0.964257	0.71632	0.707921	1	1	0	0	0	0	0	0	1	1	-2.73101	4
5	SHAF_mod52.5_ts_cld_pop	0.910575	0.243598	0.917562	177.375	0.425802	0.283158	0.967731	0.972987	0.713139	0.703249	1	1	0	0	0	0	0	1	0	1	-3.19827	4
5	SHAF_mod48.5_ts_cld	0.908524	0.228858	0.910307	174.152	0.497152	0.274163	1.12989	0.991653	0.707527	0.697822	1	1	0	0	0	0	0	0	0	1	-3.7409	3
5	SHAF_mod51.5_ts_cld_rdtot_ftmap11	0.911732	0.220452	0.910523	175.558	0.612295	0.278075	1.39158	0.98351	0.704386	0.69545	1	1	0	0	0	0	0	0	1	1	-3.97814	4
5	SHAF_mod304.5_gpp_ts_cld	0.970386	0.138646	0.913014	175.444	0.92684	0.204293	2.10646	0.984172	0.673962	0.664145	1	1	0	0	1	0	0	0	0	1	-7.10867	4
5	SHAF_mod504.5_gpp_gppm1s_pr_ts_cld_vp	0.976941	0.132947	0.933218	174.796	0.603462	0.172087	1.3715	0.987921	0.672005	0.660069	1	1	1	1	1	1	0	0	0	1	-7.51626	7
5	SHAF_mod56.5_ts_cld_vp	0.954573	0.140532	0.903834	174.407	-0.388648	0.10726	-0.88329	0.990176	0.674525	0.657074	1	1	1	0	0	0	0	0	0	1	-7.81569	4
5	SHAF_mod184.5_gppm1s_ts_cld_vp	0.957394	0.142888	0.90745	177.069	-0.847388	0.0775762	-0.0741182	0.974759	0.675435	0.655378	1	1	1	0	0	1	0	0	0	1	-7.98528	5
5	SHAF_mod112.5_pr_ts_cld	0.915016	0.0864567	0.92308	173.036	0.402591	0.116099	0.91498	0.998115	0.654034	0.640631	1	1	0	1	0	0	0	0	0	1	-9.46001	4
5	SHAF_mod248.5_gppm1s_pr_ts_cld_vp	0.957029	0.09532	0.919027	176.686	-0.694132	0.0468516	-0.422428	0.976979	0.657597	0.638095	1	1	1	1	0	1	0	0	0	1	-9.71364	6
5	SHAF_mod40.5_ts_vp	0.967558	-0.128915	0.882934	177.478	-1.26059	-0.418433	0.864982	0.972395	0.572661	0.528127	1	0	1	0	0	0	0	0	0	1	-20.7105	3
6	SHAF_mod177.6.1_gppl1_ts_cld_ftmap11	0.915894	0.323715	0.919289	175.644	0.414379	0.369909	0.94177	0.983013	0.743421	0.735405	1	1	0	0	0	0	1	0	0	1	0.0173766	4
6	SHAF_mod176.6.1_gppl1_ts_cld	0.913448	0.28092	0.916735	175.585	0.333379	0.313065	0.75768	0.983351	0.727249	0.71744	1	1	0	0	0	0	1	0	0	0	-1.77913	3
5	SA_mod502.5_gpp_gppm1s_pr_ts_cld_pop_rdtot	0.921136	0.889012	0.852882	30.6889	-0.16998	0.905605	0.199976	0.959329	0.946953	0.947649	1	1	0	1	1	1	0	1	1	1	0	8
6	SA_mod1406.6_gppm1s_gpp_pr_ts_cld_vp_pop_rdtot	0.920747	0.863791	0.859236	29.8871	-0.0529604	0.909066	0.0623064	0.934265	0.938871	0.940603	1	1	1	1	1	1	0	1	1	0	-0.704578	8
5	SA_mod502.5_gpp_gppl1_pr_ts_cld_pop_rdtot	0.918694	0.881188	0.861068	31.981	-0.0560301	0.927273	0.0659178	0.99972	0.945759	0.947659	1	1	0	1	1	0	1	1	1	1	0.00101876	8
5	SA_mod500.5_gpp_gppm1s_pr_ts_cld_pop	0.903466	0.845122	0.872573	30.6173	-0.100173	0.872978	0.11785	0.957091	0.933628	0.933979	1	1	0	1	1	1	0	1	0	1	-1.36696	7
5	SA_mod496.5_gpp_gppm1s_pr_ts_cld	0.913681	0.814176	0.794586	30.2781	-0.0655678	0.85226	0.0771386	0.946487	0.917488	0.918518	1	1	0	1	1	1	0	0	0	1	-2.91308	6
5	SA_mod374.5_gpp_pr_ts_cld_pop_rdtot	0.8744	0.775727	0.834031	32.0225	-0.418747	0.737958	0.492643	0.998983	0.906551	0.901071	1	1	0	1	1	0	0	1	1	1	-4.65775	7
5	SA_mod372.5_gpp_pr_ts_cld_pop	0.862671	0.776971	0.842374	34.4389	-0.324917	0.747018	0.382256	0.92345	0.905786	0.901174	1	1	0	1	1	0	0	1	0	1	-4.64751	6
5	SA_mod368.5_gpp_pr_ts_cld	0.877844	0.748481	0.812202	31.743	-0.2293	0.73271	0.269765	0.992279	0.895923	0.891784	1	1	0	1	1	0	0	0	0	1	-5.58645	5
5	SA_mod120.5_pr_ts_cld_vp	0.77584	0.647505	0.816809	31.1552	0.0649477	0.752789	-0.0764091	0.973906	0.85589	0.858291	1	1	1	1	0	0	0	0	0	1	-8.93581	5
5	SA_mod240.5_gppm1s_pr_ts_cld	0.741761	0.652076	0.816598	30.0245	0.148632	0.827147	-0.174861	0.938558	0.855049	0.86101	1	1	0	1	0	1	0	0	0	1	-8.66385	5
5	SA_mod112.5_pr_ts_cld	0.715542	0.638509	0.818691	30.5917	0.106326	0.770844	-0.125089	0.956288	0.849003	0.853061	1	1	0	1	0	0	0	0	0	1	-9.45878	4
5	SA_mod96.5_pr_ts	0.740133	0.594167	0.761783	30.2748	0.100927	0.720241	-0.118738	0.946384	0.83246	0.835662	1	0	0	1	0	0	0	0	0	1	-11.1986	3
6	SA_mod497.6_gpp_gppm1s_pr_ts_cld_ftmap11	0.912034	0.837159	0.789393	32.34	-0.0453814	0.882747	0.0533898	0.98906	0.924814	0.926679	1	1	0	1	1	1	0	0	0	1	-2.09693	6
6	SA_mod496.6_gpp_gppm1s_pr_ts_cld	0.922228	0.855943	0.833253	29.3431	-0.0408751	0.903085	0.0480884	0.917259	0.933531	0.935507	1	1	0	1	1	1	0	0	0	0	-1.21421	5
5	SEAS_mod510.5_gpp_gppm1_pr_ts_cld_vp_pop_rdtot	0.887098	0.684095	0.865547	11.8014	-0.19262	0.773015	4.42068	0.983513	0.876036	0.877296	1	1	1	1	1	1	0	1	1	1	0	9
5	SEAS_mod502.5_gpp_gppm1_pr_ts_cld_pop_rdtot	0.880344	0.686237	0.880748	12.3872	-0.193841	0.75794	4.46136	0.933053	0.876537	0.876838	1	1	0	1	1	1	0	1	1	1	-0.0457578	8
5	SEAS_mod511.5_gpp_gppm1_pr_ts_cld_vp_pop_rdtot_ftmap11	0.883633	0.658778	0.874489	11.3316	-0.158285	0.739664	3.27615	0.976017	0.866959	0.867314	1	1	1	1	1	1	0	1	1	1	-0.998146	9
5	SEAS_mod500.5_gpp_gppm1_pr_ts_cld_pop	0.884823	0.6366	0.891837	12.0184	-0.22134	0.730196	5.37802	0.964826	0.859283	0.859996	1	1	0	1	1	1	0	1	0	1	-1.72996	7
5	SEAS_mod510.5_gpp_gppl1_pr_ts_cld_vp_pop_rdtot	0.882053	0.594154	0.855365	11.6704	-0.206208	0.753148	4.8736	0.994801	0.842599	0.846434	1	1	1	1	1	0	1	1	1	1	-3.08615	9
5	SEAS_mod254.5_gppm1_pr_ts_cld_vp_pop_rdtot	0.885678	0.575412	0.881747	10.7295	-0.109606	0.676814	1.65352	0.92416	0.835911	0.836221	1	1	1	1	0	1	0	1	1	1	-4.1075	8
5	SEAS_mod496.5_gpp_gppm1_pr_ts_cld	0.880076	0.56269	0.824146	11.8643	-0.0966225	0.595409	1.22075	0.978093	0.829837	0.825497	1	1	0	1	1	1	0	0	0	1	-5.17989	6
5	SEAS_mod382.5_gpp_pr_ts_cld_vp_pop_rdtot	0.880655	0.496688	0.859277	11.8383	-0.192117	0.603878	4.4039	0.980333	0.806561	0.805977	1	1	1	1	1	0	0	1	1	1	-7.13188	8
5	SEAS_mod368.5_gpp_pr_ts_cld	0.887469	0.47532	0.840941	11.5976	-0.13785	0.542285	2.59502	0.998932	0.7983	0.794709	1	1	0	1	1	0	0	0	0	1	-8.25869	5
6	SEAS_mod501.6_gpp_gppm1_pr_ts_cld_pop_ftmap11	0.878027	0.678366	0.890724	11.8513	-0.178086	0.75786	3.9362	0.979217	0.874495	0.87504	1	1	0	1	1	1	0	1	0	1	-0.22555	7
6	SEAS_mod500.6_gpp_gppm1_pr_ts_cld_pop	0.889313	0.612259	0.891923	11.6608	-0.204895	0.715709	4.82984	0.995623	0.850558	0.85145	1	1	0	1	1	1	0	1	0	0	-2.58457	6
5	TCAM_mod496.5_gpp_gppl1_pr_ts_cld	0.765045	0.83857	0.738867	6.30418	-0.0106142	0.838215	0.530711	0.84327	0.905095	0.906731	1	1	0	1	1	0	1	0	0	1	0	6
5	TCAM_mod498.5_gpp_gppl1_pr_ts_cld_rdtot	0.746565	0.815423	0.775516	5.40326	-0.0159632	0.813925	0.798161	0.991424	0.905326	0.905529	1	1	0	1	1	0	1	0	1	1	-0.120231	7
5	TCAM_mod504.5_gpp_gppl1_pr_ts_cld_vp	0.739757	0.833398	0.700383	5.56355	0.000449498	0.836821	-0.0224749	0.979165	0.901992	0.903891	1	1	1	1	1	0	1	0	0	1	-0.284021	7
5	TCAM_mod500.5_gpp_gppl1_pr_ts_cld_pop	0.705443	0.828142	0.686835	5.80385	-0.0130037	0.826914	0.650187	0.935074	0.895257	0.897355	1	1	0	1	1	0	1	1	0	1	-0.937586	7
5	TCAM_mod480.5_gpp_gppl1_pr_ts	0.768684	0.777621	0.725604	5.98254	0.00795798	0.787615	-0.397899	0.902287	0.89043	0.890846	1	0	0	1	1	0	1	0	0	1	-1.58848	5
5	TCAM_mod224.5_gppl1_pr_ts	0.676729	0.760856	0.71055	5.68453	-0.00764297	0.75894	0.382148	0.956967	0.877686	0.877908	1	0	0	1	0	0	1	0	0	1	-2.8823	4
5	TCAM_mod497.5_gpp_gppm1_pr_ts_cld_ftmap11	0.68177	0.719235	0.753215	5.60826	-0.016036	0.717891	0.801799	0.970961	0.869297	0.867959	1	1	0	1	1	1	0	0	0	1	-3.87724	6
5	TCAM_mod352.5_gpp_pr_ts	0.700342	0.648857	0.730869	5.31114	0.0113353	0.661292	-0.566765	0.974521	0.846927	0.844798	1	0	0	1	1	0	0	0	0	1	-6.19329	4
6	TCAM_mod481.6_gpp_gppl1_pr_ts_ftmap11	0.749148	0.771188	0.726102	5.35385	0.0133758	0.790306	-0.66879	0.982357	0.888568	0.88937	1	0	0	1	1	0	1	0	0	1	-1.73612	5
6	TCAM_mod480.6_gpp_gppl1_pr_ts	0.719251	0.760229	0.743198	5.73446	0.0182589	0.780462	-0.912944	0.947806	0.883895	0.884668	1	0	0	1	1	0	1	0	0	0	-2.20632	4
5	BONA_mod504.5_gpp_gppl1_pr_ts_cld_vp	0.826589	0.560215	0.667633	3.27119	-0.00310622	0.572813	-0.0621243	0.814788	0.81595	0.812003	1	1	1	1	1	0	1	0	0	1	0	7
5	BONA_mod511.5_gpp_gppl1_pr_ts_cld_vp_pop_rdtot_ftmap11	0.834867	0.57455	0.677037	3.71633	0.0236019	0.561708	0.472038	0.653504	0.813332	0.80897	1	1	1	1	1	0	1	1	1	1	-0.303328	9
5	BONA_mod448.5_gpp_gppl1_pr	0.829023	0.548155	0.564881	3.76932	-0.0111658	0.570815	-0.223316	0.634305	0.795676	0.794365	0	0	0	1	1	0	1	0	0	1	-1.76382	4
5	BONA_mod452.5_gpp_gppl1_pr_pop	0.83238	0.532924	0.572349	3.98297	0.00134768	0.537889	0.0269536	0.556896	0.786194	0.783963	0	0	0	1	1	0	1	1	0	1	-2.80402	5
5	BONA_mod480.5_gpp_gppl1_pr_ts	0.819084	0.519263	0.601127	3.86421	0.00117074	0.524389	0.0234147	0.599925	0.786498	0.783311	1	0	0	1	1	0	1	0	0	1	-2.86915	5
5	BONA_mod455.5_gpp_gppl1_pr_pop_rdtot_ftmap11	0.840527	0.511338	0.574419	3.78469	-0.0108832	0.536812	-0.217665	0.628734	0.784564	0.782479	0	0	0	1	1	0	1	1	1	1	-2.9524	6
5	BONA_mod454.5_gpp_gppl1_pr_pop_rdtot	0.831628	0.472014	0.590251	3.25688	-0.00661937	0.488144	-0.132387	0.819971	0.780933	0.775993	0	0	0	1	1	0	1	1	1	1	-3.60095	6
5	BONA_mod456.5_gpp_gppl1_pr_vp	0.817845	0.477998	0.626396	3.68576	0.00416316	0.479433	0.0832632	0.664581	0.778382	0.773188	0	0	1	1	1	0	1	0	0	1	-3.88152	5
5	BONA_mod248.5_gppl1_pr_ts_cld_vp	0.801987	0.466963	0.656501	3.48143	0.0064608	0.464237	0.129216	0.738611	0.779446	0.77299	1	1	1	1	0	0	1	0	0	1	-3.90133	6
5	BONA_mod496.5_gpp_gppl1_pr_ts_cld	0.81179	0.456368	0.608227	3.69144	0.0125475	0.445396	0.250951	0.662522	0.769709	0.763322	1	1	0	1	1	0	1	0	0	1	-4.8681	6
5	BONA_mod376.5_gpp_pr_ts_cld_vp	0.807068	0.436096	0.660032	3.33979	0.0259308	0.414338	0.518615	0.789932	0.770958	0.762048	1	1	1	1	1	0	0	0	0	1	-4.99552	6
5	BONA_mod504.5_gpp_gppm1_pr_ts_cld_vp	0.836935	0.397097	0.627067	4.10309	-0.0187369	0.4303	-0.374738	0.513374	0.742509	0.738932	1	1	1	1	1	1	0	0	0	1	-7.30706	7
5	BONA_mod384.5_gpp_gppl1	0.827242	0.337553	0.558272	3.17475	-0.00115307	0.346207	-0.0230614	0.84973	0.732545	0.724413	0	0	0	0	1	0	1	0	0	1	-8.75898	3
6	BONA_mod449.6_gpp_gppl1_pr_ftmap11	0.813716	0.582978	0.570694	3.66113	0.00819774	0.578288	0.163955	0.673505	0.809022	0.806426	0	0	0	1	1	0	1	0	0	1	-0.557726	4
6	BONA_mod448.6_gpp_gppl1_pr	0.805399	0.503448	0.564173	3.72689	-0.0155175	0.533874	-0.31035	0.649678	0.781499	0.779626	0	0	0	1	1	0	1	0	0	0	-3.23767	3
8	BONA_mod1016.8_ltn_gpp_gppl1_pr_ts_cld_vp	0.801309	0.374665	0.568114	3.72717	-0.00310992	0.38375	-0.0621984	0.649578	0.738618	0.732328	1	1	1	1	1	0	1	0	0	0	-7.96746	6	v8 includes lightning
6.2	AUS_mod1464.6.2_gppm1s_gpp_gppl1_ts_cld_vp	0.85779	0.91039	0.914255	50.1682	0.213603	0.917872	-0.71201	0.892045	0.947421	0.950599	1	1	1	0	1	1	1	0	0	0	0.0832482	6	6.2 – done with the latest github code. This model used for Australia sensitivity analysis
5	AUS_mod440.5_gpp_gppl1_ts_cld_vp	0.867274	0.89484	0.910423	47.4116	0.293436	0.906949	-0.978122	0.952924	0.950013	0.949766	1	1	1	0	1	0	1	0	0	1	0	6
5	AUS_mod410.5_gpp_gppl1_cld_vp_rdtot	0.85959	0.896655	0.931387	47.8644	-0.0756405	0.896913	0.252135	0.942924	0.950482	0.94968	0	1	1	0	1	0	1	0	1	1	-0.00865405	6
5	AUS_mod400.5_gpp_gppl1_cld	0.864775	0.901619	0.876231	50.47	0.0286716	0.903596	-0.0955719	0.88538	0.942511	0.945585	0	1	0	0	1	0	1	0	0	1	-0.418139	4
5	AUS_mod412.5_gpp_gppl1_cld_vp_pop	0.854757	0.884269	0.899002	49.6895	0.00280467	0.885712	-0.00934889	0.902617	0.941876	0.942063	0	1	1	0	1	0	1	1	0	1	-0.770381	6
5	AUS_mod408.5_gpp_gppl1_cld_vp	0.844026	0.873989	0.899992	50.6785	-0.262466	0.873904	0.874886	0.880775	0.936635	0.936765	0	1	1	0	1	0	1	0	0	1	-1.30018	5
5	AUS_mod184.5_gppl1_ts_cld_vp	0.813321	0.861806	0.90592	48.0804	0.137213	0.868037	-0.457377	0.938154	0.934532	0.933543	1	1	1	0	0	0	1	0	0	1	-1.62235	5
5	AUS_mod392.5_gpp_gppl1_vp	0.814869	0.833167	0.857564	48.7478	0.507305	0.859751	-0.308984	0.923415	0.923812	0.922656	0	0	1	0	1	0	1	0	0	1	-2.71108	4
5	AUS_mod409.5_gpp_gppl1_cld_vp_ftmap11	0.850009	0.809952	0.895744	47.3826	-0.27215	0.810033	0.907166	0.953565	0.926597	0.917826	0	1	1	0	1	0	1	0	0	1	-3.19407	5
5	AUS_mod440.5_gpp_gppm1s_ts_cld_vp	0.841966	0.752059	0.903681	49.6823	0.0654087	0.754717	-0.218029	0.902776	0.908716	0.895452	1	1	1	0	1	1	0	0	0	1	-5.4314	6
5	AUS_mod56.5_ts_cld_vp	0.658077	-0.0533198	0.86469	50.4636	-0.534061	-0.0709903	1.7802	0.885521	0.655959	0.576721	1	1	1	0	0	0	0	0	0	1	-37.3045	4
6	AUS_mod401.6_gpp_gppl1_cld_ftmap11	0.857549	0.884637	0.880117	50.0233	0.104459	0.888562	-0.348197	0.895245	0.939894	0.941027	0	1	0	0	1	0	1	0	0	1	-0.873942	4
6	AUS_mod400.6_gpp_gppl1_cld	0.865971	0.895623	0.865901	45.391	0.143984	0.901064	-0.479947	0.997547	0.946268	0.947168	0	1	0	0	1	0	1	0	0	0	-0.25984	3
6	AUS_mod416.6_gpp_gppl1_ts	0.673179	0.839385	0.879922	46.7325	0.441117	0.868009	-0.529611	0.967922	0.906765	0.912881	1	0	0	0	1	0	1	0	0	0	-3.68851	3	test whether ts explains BA
5	CEAS_mod216.5_gppl1_pr_cld_vp	0.696898	0.724417	0.786516	16.1683	-0.177021	0.553656	0.21074	0.829232	0.873806	0.855344	0	1	1	1	0	0	1	0	0	1	0	5
5	CEAS_mod220.5_gppl1_pr_cld_vp_pop	0.684545	0.726016	0.809863	18.2975	-0.231199	0.521261	0.275237	0.675056	0.86011	0.844807	0	1	1	1	0	0	1	1	0	1	-1.05363	6
5	CEAS_mod222.5_gppl1_pr_cld_vp_pop_rdtot	0.705048	0.697067	0.815853	15.8917	-0.216197	0.485085	0.257377	0.849262	0.872101	0.844292	0	1	1	1	0	0	1	1	1	1	-1.10517	7
5	CEAS_mod223.5_gppl1_pr_cld_vp_pop_rdtot_ftmap11	0.710466	0.705087	0.827471	16.4969	-0.245204	0.470886	0.291909	0.805438	0.872447	0.843945	0	1	1	1	0	0	1	1	1	1	-1.13992	7
5	CEAS_mod223.5_gppm1_pr_cld_vp_pop_rdtot_ftmap11	0.694095	0.670153	0.84531	15.2515	-0.213547	0.489505	0.254222	0.895619	0.868471	0.839512	0	1	1	1	0	1	0	1	1	1	-1.58316	7
5	CEAS_mod216.5_gppm1_pr_cld_vp	0.686713	0.674487	0.787955	15.2019	-0.215696	0.456529	0.256781	0.899214	0.864873	0.83488	0	1	1	1	0	1	0	0	0	1	-2.04635	5
5	CEAS_mod222.5_gppm1_pr_cld_vp_pop_rdtot	0.694301	0.636707	0.802675	16.0583	-0.212842	0.460005	0.253384	0.837201	0.854594	0.825142	0	1	1	1	0	1	0	1	1	1	-3.0202	7
5	CEAS_mod248.5_gppl1_pr_ts_cld_vp	0.705019	0.586741	0.785603	15.3992	-0.071424	0.569616	0.0850286	0.884921	0.843829	0.821939	1	1	1	1	0	0	1	0	0	1	-3.34049	6
5	CEAS_mod220.5_gppm1_pr_cld_vp_pop	0.692967	0.632312	0.816848	15.1471	-0.203176	0.418176	0.241876	0.903182	0.857245	0.821772	0	1	1	1	0	1	0	1	0	1	-3.35717	6
5	CEAS_mod248.5_gppm1_pr_ts_cld_vp	0.678686	0.587981	0.774825	14.7536	-0.115387	0.471871	0.137366	0.931674	0.842181	0.813204	1	1	1	1	0	1	0	0	0	1	-4.21402	6
5	CEAS_mod200.5_gppm1_pr_vp	0.680333	0.602236	0.770377	16.5649	-0.181385	0.385949	0.215935	0.800516	0.840134	0.805977	0	0	1	1	0	1	0	0	0	1	-4.93663	4
5	CEAS_mod472.5_gpp_gppm1_pr_cld_vp	0.627484	0.394514	0.791792	15.4193	-0.111145	0.241767	0.132316	0.883466	0.784486	0.735598	0	1	1	1	1	1	0	0	0	1	-11.9746	6
5	CEAS_mod208.5_gppm1_pr_cld	0.600455	0.260938	0.711616	16.4697	-0.083383	0.119562	0.0992654	0.807406	0.738054	0.681806	0	1	0	1	0	1	0	0	0	1	-17.3538	4
5	CEAS_mod152.5_gppm1_cld_vp	0.591832	0.220949	0.707335	15.9277	-0.0406713	0.106475	0.0484182	0.846653	0.727089	0.669194	0	1	1	0	0	1	0	0	0	1	-18.6149	4
5	CEAS_mod408.5_gpp_gppm1_cld_vp	0.599679	0.198764	0.744887	16.3819	-0.0408673	0.154603	0.0486516	0.813768	0.722153	0.667273	0	1	1	0	1	1	0	0	0	1	-18.8071	5
5	CEAS_mod252.5_gppl1_pr_ts_cld_vp_pop	0.693906	0.433825	0.805201	16.7307	-0.0342003	0.490631	0.0407146	0.788508	0.797827	0.768292	1	1	1	1	0	0	1	1	0	1	-8.70522	7
5	CEAS_mod184.5_gppm1_ts_cld_vp	0.59944	-0.00529431	0.707175	16.3773	0.100826	0.287496	-0.120031	0.814095	0.660737	0.611458	1	1	1	0	0	1	0	0	0	1	-24.3886	5
5.1	CEAS_mod216.5.1_gppl1_pr_cld_vp	0.691165	0.719912	0.800085	15.8228	-0.20666	0.528189	0.246023	0.854253	0.874803	0.85284	0	1	1	1	0	0	1	0	0	1	-0.250335	5
6	CEAS_mod217.6_gppl1_pr_cld_vp_ftmap11	0.68147	0.582557	0.753676	15.9034	-0.163383	0.366344	0.194504	0.848415	0.836655	0.799714	0	1	1	1	0	0	1	0	0	1	-5.56302	5
6	CEAS_mod216.6_gppl1_pr_cld_vp	0.711288	0.702041	0.743953	17.3796	-0.272377	0.459014	0.324258	0.741521	0.859771	0.83573	0	1	1	1	0	0	1	0	0	0	-1.9614	4
8	CEAS_mod728.8_ltn_gppl1_pr_cld_vp	0.699134	0.73321	0.775037	15.2089	-0.176703	0.518924	0.21036	0.898705	0.878809	0.855569	0	1	1	1	0	0	1	0	0	0	0.0225143	4
5	BOAS_mod232.5_gppm1_pr_ts_vp	0.646874	0.592166	0.822324	9.50853	0.012635	0.61992	-0.0549348	0.785628	0.836464	0.822166	1	0	1	1	0	1	0	0	0	1	0	5
5	BOAS_mod248.5_gppm1_pr_ts_cld_vp	0.644445	0.565346	0.822065	10.0527	-0.00127653	0.579093	0.00555013	0.716126	0.824428	0.808662	1	1	1	1	0	1	0	0	0	1	-1.35039	6
5	BOAS_mod240.5_gppm1_pr_ts_cld	0.635015	0.539286	0.822866	9.59298	-0.0402351	0.525625	0.174935	0.774843	0.821142	0.799271	1	1	0	1	0	1	0	0	0	1	-2.28953	5
5	BOAS_mod236.5_gppm1_pr_ts_vp_pop	0.665388	0.471926	0.855629	8.55669	-0.0174682	0.469645	0.0759489	0.907192	0.813031	0.780758	1	0	1	1	0	1	0	1	0	1	-4.14083	6
5	BOAS_mod233.5_gppm1_pr_ts_vp_ftmap11	0.656779	0.465402	0.849468	10.302	0.000845316	0.478142	-0.00367529	0.684287	0.79854	0.772538	1	0	1	1	0	1	0	0	0	1	-4.96286	5
5	BOAS_mod120.5_pr_ts_cld_vp	0.664979	0.460339	0.806492	10.0637	-0.0206174	0.455791	0.089641	0.714727	0.798316	0.770043	1	1	1	1	0	0	0	0	0	1	-5.2123	5
5	BOAS_mod224.5_gppm1_pr_ts	0.595794	0.455415	0.818068	8.72158	-0.0204361	0.44864	0.0888526	0.886133	0.799676	0.769529	1	0	0	1	0	1	0	0	0	1	-5.26371	4
5	BOAS_mod488.5_gpp_gppm1_pr_ts_vp	0.652045	0.447296	0.812309	10.1288	-2.31836e-05	0.458904	0.000100798	0.706416	0.793426	0.765666	1	0	1	1	1	1	0	0	0	1	-5.65006	6
5	BOAS_mod104.5_pr_ts_vp	0.608384	0.439765	0.80769	9.16258	-0.024192	0.431981	0.105183	0.829811	0.794204	0.763	1	0	1	1	0	0	0	0	0	1	-5.91664	4
5	BOAS_mod168.5_gppm1_ts_vp	0.624637	0.392911	0.819845	10.4881	0.0412462	0.510615	-0.179331	0.660525	0.773537	0.749855	1	0	1	0	0	1	0	0	0	1	-7.23113	4
5	BOAS_mod216.5_gppm1_pr_cld_vp	0.557011	0.414165	0.803924	10.273	-0.0648527	0.376884	0.281968	0.687994	0.774341	0.744246	0	1	1	1	0	1	0	0	0	1	-7.79199	5
5	BOAS_mod232.5_gppl1_pr_ts_vp	0.621047	0.391751	0.809479	9.71792	-0.0226535	0.382097	0.0984933	0.758886	0.778869	0.743844	1	0	1	1	0	0	1	0	0	1	-7.83225	5
5	BOAS_mod234.5_gppm1_pr_ts_vp_rdtot	0.635229	0.34057	0.78325	9.41041	-0.0177332	0.335271	0.0771007	0.798159	0.766497	0.726023	1	0	1	1	0	1	0	0	1	1	-9.61437	6
6	BOAS_mod233.6_gppm1_pr_ts_vp_ftmap11	0.607595	0.430634	0.795036	9.73686	-0.00855641	0.433257	0.0372018	0.756468	0.787438	0.758054	1	0	1	1	0	1	0	0	0	1	-6.4112	5
6	BOAS_mod232.6_gppm1_pr_ts_vp	0.625722	0.471673	0.853493	8.97789	-0.0372463	0.454525	0.16194	0.853399	0.807478	0.776596	1	0	1	1	0	1	0	0	0	0	-4.55703	4
8	BOAS_mod744.8_ltn_gppm1_pr_ts_vp	0.672255	0.371209	0.822747	9.25148	-0.00873614	0.372793	0.0379832	0.818457	0.78062	0.740994	1	0	1	1	0	1	0	0	0	0	-8.11724	4
5	EQAS_mod112.5_pr_ts_cld	0.801133	0.934717	0.871684	1.99343	0.0172241	0.946161	-0.861207	0.928263	0.940973	0.949656	1	1	0	1	0	0	0	0	0	1	0	4
5	EQAS_mod240.5_gppm1_pr_ts_cld	0.82418	0.922861	0.834159	2.07772	0.0299992	0.940916	-0.500042	0.882947	0.935186	0.944264	1	1	0	1	0	1	0	0	0	1	-0.539226	5
5	EQAS_mod96.5_pr_ts	0.790814	0.92454	0.815692	2.10505	0.0265044	0.942429	-0.67478	0.868251	0.927036	0.938463	1	0	0	1	0	0	0	0	0	1	-1.11926	3
5	EQAS_mod64.5_pr	0.76332	0.934953	0.77777	1.91873	0.00319262	0.939682	-0.159631	0.968427	0.924217	0.937011	0	0	0	1	0	0	0	0	0	1	-1.26447	2
5	EQAS_mod56.5_ts_cld_vp	0.598428	0.752208	0.805484	1.96616	-0.0303931	0.76729	1.51965	0.942926	0.872494	0.874736	1	1	1	0	0	0	0	0	0	1	-7.49193	4
5	EQAS_mod48.5_ts_cld	0.52637	0.781282	0.801127	2.03125	-0.0232601	0.788627	1.163	0.90793	0.864348	0.873957	1	1	0	0	0	0	0	0	0	1	-7.5699	3
5	EQAS_mod40.5_ts_vp	0.554181	0.561099	0.756754	2.04561	-0.0144185	0.561507	0.720925	0.900208	0.819286	0.80389	1	0	1	0	0	0	0	0	0	1	-14.5766	3
6	EQAS_mod65.6_pr_ftmap11	0.749933	0.928088	0.786021	1.99345	0.00289264	0.932626	-0.144632	0.928252	0.92132	0.934166	0	0	0	1	0	0	0	0	0	1	-1.549	2
6	EQAS_mod64.6_pr	0.76212	0.932723	0.762094	1.89234	0.0035928	0.937719	-0.17964	0.98261	0.921725	0.934935	0	0	0	1	0	0	0	0	0	0	-1.47211	1
5	EUME_mod80.5_pr_cld	0.827829	0.343716	0.668996	2.59489	-0.00434022	0.354216	0.00434022	0.315007	0.728906	0.70694	0	1	0	1	0	0	0	0	0	1	0	3
5	EUME_mod48.5_ts_cld	0.805629	0.291684	0.649182	2.20344	0.0150705	0.343387	0.0150705	0.569195	0.740205	0.70502	1	1	0	0	0	0	0	0	0	1	-0.192059	3
5	EUME_mod84.5_pr_cld_pop	0.83302	0.263472	0.692056	1.96658	0.00187728	0.261181	0.00187728	0.723002	0.746585	0.698173	0	1	0	1	0	0	0	1	0	1	-0.876737	4
5	EUME_mod208.5_gppm1_pr_cld	0.827524	0.191903	0.681141	1.93906	-0.00366726	0.200876	0.00366726	0.740872	0.725718	0.671688	0	1	0	1	0	1	0	0	0	1	-3.52525	4
5	EUME_mod87.5_pr_cld_pop_rdtot_ftmap11	0.820381	0.161092	0.660617	2.04937	0.00239946	0.157754	0.00239946	0.66924	0.711523	0.656248	0	1	0	1	0	0	0	1	1	1	-5.06919	5
5	EUME_mod88.5_pr_cld_vp	0.823715	0.10155	0.667881	2.10881	-0.00722462	0.136139	0.00722462	0.630644	0.69241	0.635441	0	1	1	1	0	0	0	0	0	1	-7.14992	4
5	EUME_mod368.5_gpp_pr_ts_cld	0.77063	-0.196798	0.718448	2.77666	0.0135337	-0.226128	0.0135337	0.196976	0.573305	0.499706	1	1	0	1	1	0	0	0	0	1	-20.7234	5
6	EUME_mod81.6_pr_cld_ftmap11	0.828883	0.185853	0.668542	2.1479	-0.00233777	0.190298	0.00233777	0.605262	0.715339	0.6645	0	1	0	1	0	0	0	0	0	1	-4.24398	3
6	EUME_mod80.6_pr_cld	0.84439	0.317612	0.50365	2.29819	0.000464679	0.317289	0.000464678	0.507671	0.731274	0.702003	0	1	0	1	0	0	0	0	0	0	-0.493716	2
	ARCHITECTURE TEST
6.2	AUS_mod440.6.2_gpp_gppl1_ts_cld_vp	0.845988	0.884158	0.912255	50.5196	0.189494	0.891279	-0.631647	0.884283	0.940147	0.941288	1	1	1	0	1	0	1	0	0	0	23.4348	5	d = 0
9	AUS_mod440.9_gpp_gppl1_ts_cld_vp	0.84346	0.885447	0.915357	48.944	0.142946	0.890749	-0.476485	0.919082	0.943228	0.943364	1	1	1	0	1	0	1	0	0	0	23.6424	5	d = 0.05
9.1	AUS_mod440.9.1_gpp_gppl1_ts_cld_vp	0.834366	0.866061	0.910299	47.7248	0.11544	0.870829	-0.384801	0.946008	0.939059	0.937042	1	1	1	0	1	0	1	0	0	0	23.0102	5	d = 0.1
10	AUS_mod440.10_gpp_gppl1_ts_cld_vp	0.846663	0.869761	0.908858	47.6019	0.10026	0.873968	-0.3342	0.948721	0.941531	0.939228	1	1	1	0	1	0	1	0	0	0	23.2288	5	d = 0.05, L=2
9	AUS_mod440.9_gpp_gppl1_ts_cld_vp	0.84346	0.885447	0.915357	48.944	0.142946	0.890749	-0.476485	0.919082	0.943228	0.943364	1	1	1	0	1	0	1	0	0	0	23.6424	5	f = 70%
9	AUS_mod440.9.50_gpp_gppl1_ts_cld_vp	0.835791	0.859103	0.901301	49.3634	0.156977	0.865323	-0.523258	0.909818	0.934984	0.933295	1	1	1	0	1	0	1	0	0	0	22.6355	5	f = 50%
9	AUS_mod440.9.20_gpp_gppl1_ts_cld_vp	0.829346	0.869189	0.910538	49.6088	0.143191	0.874959	-0.477303	0.904399	0.936561	0.936177	1	1	1	0	1	0	1	0	0	0	22.9237	5	f = 20%
9	AUS_mod440.9.01_gpp_gppl1_ts_cld_vp	0.785077	0.768304	0.837704	50.8351	-0.224762	0.767779	0.749205	0.877317	0.901271	0.894489	1	1	1	0	1	0	1	0	0	0	18.7549	5	f = 1%
9	AUS_mod440.9.005_gpp_gppl1_ts_cld_vp	0.746323	0.872788	0.789541	37.1839	0.0466853	0.876091	-0.155618	0.821199	0.907	0.916953	1	1	1	0	1	0	1	0	0	0	21.0013	5	f = 0.5%
